# Supplementary material for: Stvb-i, a Rice Gene Conferring Durable Resistance to Rice stripe virus, Protects Plant Growth From Heat Stress
Source: Front Plant Sci. 2020 May 8;11:519. doi: 10.3389/fpls.2020.00519 (PMC7225774; doi:10.3389/fpls.2020.00519)
Supplement: Supplementary file 10 [file Table_1.XLSX]

## Sheet: Sheet1
Supplementary Table S1 Sequences of primers for genetic analyses and RNA interference.
Primer	Forward (5'-3')	Reverse (5'-3')	Marker type1
Stvb-i-linked polymorphic markers
7L	GGCCGAGACGAAGGTGC	CCCGCTGCTGAAGCATC	SSLP
21R	TCCTCAGCAAACTGTCATCC	CACATCTGAAACTCTCAGTCC	SSLP
ST47	AAACGTTGAAATATGGAGGTACTCC	GATGAAATGGAGAGAGCAAGAAACC	SSLP
ST49	TGTGGATTCAGGTATTGGTTTC	TTGTGCTGCATTTTGGATCAG	CAPS
ST102	CGAAAGATGGTTTCTCCACC	GACCAAGCAACTAATGACGC	In-del
ST60	CTACTCCAAGGACGTCCACTTCC	ATTGAGTGACCTATCATGAAAACGG	SSLP
ST64	CTGCCTCTCAGCTCGATCTAC	TTTTGAGGTTTGCTTCAGTTAACC	SSLP
ST65	GAGAAAGGTAAATTCTTGGAACTCACC	ATCTGTACACTGTTTGTTTACCTCC	SSLP
ST712	TGTTGATTTCCTGCTCAAGTC	GAATTGACAAGTCAAGCTCC	SSLP
ST72	GAGTCCATCTGAATTAGCCTC	AGGAACTTACCTTCCTCGCC	SSLP
ST77	AAGCAGTAAATTCTTCTTCAATC	CATCTGGGAGGTATTTTGCC	SSR
ST82	CATGTACGCTTTTGAAACTGC	ACAGGAAGATCTTAGCTGGC	SSLP
ST89	TGATGCATGACAAGAAAGCC	GGAGATTGCCTAATCCAGC	SSLP
BAC library screening
123A6l	GATCACAGCAATACACATGAC	CATCCATGCATATACACTCAC
40D7l	TGGTTCGTGTAGTGCTCAC	CAGTCACATCTGTGCTTCC
RNAi construction
NK5	CACCATGGAGCTCGTCCAGAATGC3	GACTAGGTCTGGATTCAACCC
1Marker types: SSLP, simple sequence length polymorphism; SSR, simple sequence repeats; CAPS, cleaved amplified polymorphic sequence; In-del, insertion–deletion.
2ST10 and ST71 are protected inventions described in Japanese patents No. 3069662 and No. 5889626, respectively.
3Underlined CACC, additional nucleotides for directional cloning.
