# Supplementary material for: Stvb-i, a Rice Gene Conferring Durable Resistance to Rice stripe virus, Protects Plant Growth From Heat Stress
Source: Front Plant Sci. 2020 May 8;11:519. doi: 10.3389/fpls.2020.00519 (PMC7225774; doi:10.3389/fpls.2020.00519)
Supplement: Supplementary file 11 [file Table_2.XLSX]

## Sheet: Sheet1
Supplementary Table S2 Sequences of primers for expression analyses.
Target gene	Forward (5'-3')	Reverse (5'-3')	Size (bp)
RT-PCR
・Rice genes
Stvb-i full	CTACTCCAAGGACGTCCACTTCC	ACCACACACATGTTCAGGTCC	5189
Os11g31480/Stvb-j	TTCACCCCGATGGCGTCGC	ATGCAAAGCACCATCATCTTACTTG	5355
Os11g31500/ST01	Same as "Stvb-i full" forward primer	CAGAACCTCCAAAATGCAGC	5026
Os12g29350	TGAGGACATACTTGAGTACAAACC	CAATAATTTGCATCGCTCAATCC	2761
OsGAPDH	ACAACTGTTCATGCCATCAC	TCGATGACACGGTTGCTGTA	452
・RSV genes
RdRp (RNA1)	CTTGGAATTTTAGGCAGTTACACC	GTGGCTCTTGGCTAAGCTACTC	1057
P2 (RNA2)	TGATGCCATCTGGCTCATGGGA	ACTCATGTGCTCCGACCAAGAC	462
Pc2 (RNA2)	GCATTACTAGCAAGTATGATAGCC	GTCTGATGTCATCTAGAAAACTCC	876
NS3 (RNA3)	GATCATCCCCTGCTTTTGGAGAA	GCTGGAGAGCTGCCTGGTAAG	586
CP (RNA3)	CTGACTTGTTCAGTCTAGTC	CAGTACCTCTTGCTACAATG	876
P4 (RNA4)	ACTCTGCCTGAGACTGTTAGCG	GTCTGAGCTCTCAGCCTTAGCC	371
Pc4 (RNA4)	ATGACCTTAGTGAGGAGTCCCAA	TCTTCTTTGGCTGCTTCACCACA	765
Quantitative RT-PCR
Stvb-i	GCCAGGAAATCTACTCCAAGGA	GCTACTCCAGAAGGGTACTCGTTATC	85
Os11g29350	ACCATACTGATGCTCAAGTGCC	GAGGAGCTCTGAAGCCAAGAC	109
OsGAPDH	CCAAAGCTGTTGGCAAGGTT	GTGGGAACACGGAAGGACAT	70
・rice Hsp70s
Os03g60620	GCGACTAGTGTTGGTGAGAAGA	CACCAAGGTGAGTGTCACCAG	130
Os11g08470	GGAGCAAGAACAACAACACCA	CTTGCGCTTCCGATTGTAGC	104
Os05g38530	GTCTTCGATGCGAAGCGGT	ACGGCCATAGCTTCATGTCAC	76
Os11g47760	TACAAGGGTGAGGAGAAGCAG	ACAGTGACAACGGCATTCTTG	119
