# Supplementary material for: Stvb-i, a Rice Gene Conferring Durable Resistance to Rice stripe virus, Protects Plant Growth From Heat Stress
Source: Front Plant Sci. 2020 May 8;11:519. doi: 10.3389/fpls.2020.00519 (PMC7225774; doi:10.3389/fpls.2020.00519)
Supplement: Supplementary file 12 [file Table_3.XLSX]

## Sheet: Sheet1
Supplementary Table S3 Leaf stage of the Stvb-i–silenced lines and the WT St No.1 at day 11.
	No treatment	One heat treatment	Three heat treatments
St No.1	4.5 ± 0 .05	4.9 ± 0 .04	5.4 ± 0 .05
St507	4.7 ± 0 .05	4.8 ± 0 .06	4.8 ± 0 .07
St509	4.8 ± 0 .09	4.9 ± 0 .06	5.3 ± 0 .09
The data are for the experiment shown in Figure 6B. Means ± standard error of the mean (n=20) are shown.
